# Supplementary material for: Effect of Probiotic Supplementation on Gut Microbiota in Children with Autism: A Pilot Randomised Controlled Trial
Source: Nutrients. 2026 Jun 25;18(13):2079. doi: 10.3390/nu18132079 (PMC13363267; doi:10.3390/nu18132079)
Supplement: Supplementary file 1 [file nutrients-18-02079-s001.zip]

Archive with 1 entries (1 files):
- nutrients-4335313-supplementary.pdf
